# Supplementary material for: A rust fungal effector binds plant DNA and modulates transcription
Source: Sci Rep. 2018 Oct 3;8:14718. doi: 10.1038/s41598-018-32825-0 (PMC6170375; doi:10.1038/s41598-018-32825-0)
Supplement: Supplementary file 2 — Supplementary dataset [file 41598_2018_32825_MOESM2_ESM.xlsx]

## Sheet: Table S2
Up-regulated genes (98)
Gene	Fold Change	Description
AT1G24580	9.53	RING/U-box domain-containing protein
AT2G15020	8.54	uncharacterized protein
AT2G37770	7.06	NAD(P)-linked oxidoreductase-like protein
AT2G19650	4.62	cysteine/histidine-rich C1 domain-containing protein
AT5G24660	4.41	response to low sulfur 2
AT3G47420	4.28	phosphate starvation-induced protein
AT4G12320	4.26	cytochrome P450
AT3G58990	3.85	isopropylmalate isomerase 1
AT2G34450	3.78	high mobility group (HMG1/2) domain-containing protein
AT4G14020	3.49	Rapid alkalinization factor (RALF) family protein
AT2G27420	3.28	cysteine proteinase-like protein
AT3G45140	3.12	lipoxygenase 2
AT3G52740	3.08	uncharacterized protein
AT1G04770	3.07	male sterility MS5 family protein
AT5G13530	3.03	E3 ubiquitin-protein ligase KEG
AT1G18773	3.02	uncharacterized protein
AT4G15490	2.98	UDP-glycosyltransferase-like protein
AT4G23290	2.91	cysteine-rich receptor-like protein kinase 21
AT5G41410	2.87	homeobox protein BEL1-like protein
AT5G46690	2.87	transcription factor bHLH71
AT3G54600	2.78	class I glutamine amidotransferase domain-containing protein
AT5G42760	2.73	Leucine carboxyl methyltransferase
AT5G14760	2.69	L-aspartate oxidase
AT5G49480	2.68	Ca2+-binding protein 1
AT3G14210	2.68	epithiospecifier modifier 1
AT4G34950	2.64	major facilitator family protein
AT5G39710	2.62	pentatricopeptide repeat-containing protein
AT1G62050	2.61	ankyrin repeat-containing protein
AT4G23290	2.59	cysteine-rich receptor-like protein kinase 22
AT2G46810	2.56	transcription factor bHLH70
AT5G23040	2.5	CELL GROWTH DEFECT FACTOR 1
AT4G16880	2.48	Leucine-rich repeat (LRR) family protein
AT3G51660	2.48	macrophage migration inhibitory factor family protein
AT3G04140	2.47	ankyrin repeat-containing protein
AT3G21670	2.44	major facilitator protein
AT1G29640	2.43	uncharacterized protein
AT1G06180	2.41	myb proto-oncogene protein
AT2G39800	2.4	Gamma-glutamyl phosphate reductase
AT1G18810	2.4	protein phytochrome kinase substrate 3
AT4G08870	2.34	putative arginase
AT4G09770	2.32	TRAF-like family protein
AT4G39510	2.31	cytochrome P450
AT1G57610	2.31	uncharacterized protein
AT1G33170	2.3	putative methyltransferase PMT18
AT5G54130	2.28	calcium-binding endonuclease/exonuclease/phosphatase family protein
AT5G17300	2.27	myb family transcription factor
AT5G24470	2.27	two-component response regulator-like APRR5
AT1G10920	2.26	NB-ARC domain-containing disease resistance protein
AT1G60590	2.26	Pectin lyase-like protein
AT2G47750	2.24	putative indole-3-acetic acid-amido synthetase GH3,9
AT2G43920	2.24	putative thiol methyltransferase 1
AT3G48310	2.24	cytochrome P450 71A22
AT3G14200	2.23	chloroplast import apparatus 2 protein
AT1G13650	2.23	uncharacterized protein
AT3G48320	2.23	cytochrome P450 71A21
AT4G12830	2.22	hydrolase
AT1G65190	2.22	protein kinase domain-containing protein
AT4G38620	2.21	transcription repressor MYB4
AT1G65900	2.21	uncharacterized protein
AT3G14440	2.19	9-cis-epoxycarotenoid dioxygenase NCED3
AT3G05830	2.18	uncharacterized protein
AT4G31870	2.17	glutathione peroxidase 7
AT4G26860	2.17	putative pyridoxal phosphate-dependent enzyme
AT5G17550	2.16	peroxin 19-2
AT5G53280	2.16	plastid division protein 1
AT5G62130	2.13	Per1-like family protein
AT5G13170	2.13	senescence-associated protein 29
AT5G58770	2.13	dehydrodolichyl diphosphate synthase 2
AT4G03400	2.12	auxin-responsive GH3 family protein
AT1G62630	2.12	CC-NBS-LRR class disease resistance protein
AT2G01290	2.12	ribose 5-phosphate isomerase A
AT5G50950	2.11	fumarate hydratase 2
AT2G40480	2.11	uncharacterized protein
AT5G25120	2.1	cytochrome P450 71B11
AT5G16980	2.09	2-alkenal reductase
AT1G26770	2.09	expansin A10
AT1G52400	2.09	beta glucosidase 18
AT3G26310	2.09	cytochrome P450 71B35
AT1G74640	2.09	putative alpha/beta-hydrolase-like protein
AT2G39250	2.08	AP2-like ethylene-responsive transcription factor SNZ
AT4G28250	2.08	expansin B3
AT3G63160	2.08	uncharacterized protein
AT3G11090	2.08	LOB domain-containing protein 21
AT5G25130	2.07	cytochrome P450 71B12
AT2G32990	2.07	endoglucanase 11
AT1G52590	2.06	Putative thiol-disulfide oxidoreductase DCC
AT1G75900	2.05	GDSL esterase/lipase EXL3
AT1G22590	2.05	protein AGAMOUS-like 87
AT1G75030	2.05	thaumatin-like protein 3
AT1G18360	2.04	alpha/beta-hydrolase domain-containing protein
AT4G10120	2.04	sucrose-phosphate synthase
AT3G22104	2.03	Phototropic-responsive NPH3 family protein
AT1G64500	2.02	glutaredoxin-like protein
AT4G39800	2.02	inositol-3-phosphate synthase isozyme 1
AT1G02010	2.01	protein transport sec1a
AT2G41870	2.01	remorin-like protein
AT1G73870	2.01	zinc finger protein CONSTANS-LIKE 7
AT3G09440	2	protein heat shock protein 70-3

## Sheet: Table S3
Down-regulated genes (294)
Gene	Fold Change	Description
AT5G25250	-38.92	Flotillin-like protein 1
AT4G22470	-16.61	protease inhibitor/seed storage/lipid transfer protein (LTP) family protein
AT3G49620	-13.5	2-oxoglutarate-Fe(II)-dependent oxygenase domain-containing protein
AT3G59900	-12.02	ARGOS protein
AT2G47780	-9.41	Rubber elongation factor protein (REF)
AT1G12290	-8.68	CC-NBS-LRR class disease resistance protein
AT3G54590	-6.04	hydroxyproline-rich glycoprotein
AT4G12480	-5.97	bifunctional inhibitor/lipid-transfer protein/seed storage 2S albumin-like protein
AT2G35980	-5.95	late embryogenesis abundant hydroxyproline-rich glycoprotein
AT2G36690	-5.88	2-oxoglutarate (2OG) and Fe(II)-dependent oxygenase-like protein
AT4G12470	-5.68	azelaic acid induced 1
AT2G43000	-5.55	NAC domain-containing protein 42
AT4G25200	-5.51	small heat shock protein 23,6
AT5G67060	-5.48	transcription factor HEC1
AT5G15120	-5.35	uncharacterized protein
AT5G02760	-5.33	putative protein phosphatase 2C 67
AT4G16515	-5.31	uncharacterized protein
AT3G62680	-5	proline-rich protein 3
AT4G16515	-5	uncharacterized protein
AT5G53250	-4.98	arabinogalactan protein 22
AT1G18400	-4.86	transcription factor BEE 1
AT3G54580	-4.74	Proline-rich extensin-like family protein
AT5G02540	-4.69	Rossmann-fold NAD(P)-binding domain-containing protein
AT1G10550	-4.56	xyloglucan:xyloglucosyl transferase
AT3G29370	-4.55	uncharacterized protein
AT5G39610	-4.5	NAC domain containing protein 6
AT5G25440	-4.39	protein kinase family protein
AT5G57240	-4.38	OSBP(oxysterol binding protein)-related protein 4C
AT2G20835	-4.29	uncharacterized protein
AT3G23150	-4.23	putative ethylene receptor
AT4G02270	-4.12	protein root hair specific 13
AT2G32190	-4.11	uncharacterized protein
AT1G27020	-4.06	uncharacterized protein
AT4G30280	-4.05	xyloglucan:xyloglucosyl transferase
AT1G06350	-4.01	delta-9 desaturase-like 4 protein
AT1G05135	-4	pseudogene
AT2G22860	-3.88	phytosulfokine-beta
AT5G14920	-3.82	gibberellin-regulated protein
AT3G20395	-3.81	RING-finger domain-containing protein
AT2G38530	-3.77	non-specific lipid-transfer protein 2
AT2G27080	-3.75	late embryogenesis abundant hydroxyproline-rich glycoprotein
AT5G22500	-3.72	fatty acyl-CoA reductase 1
AT4G24275	-3.68	uncharacterized protein
AT4G15090	-3.54	protein FAR-RED IMPAIRED RESPONSE 1
AT1G69490	-3.52	NAC domain-containing protein 29
AT5G05500	-3.51	pollen_Ole_e_I-domain containing protein
AT1G14120	-3.47	2-oxoglutarate (2OG) and Fe(II)-dependent oxygenase-like protein
AT2G41990	-3.46	uncharacterized protein
AT5G13860	-3.44	protein ELC-like protein
AT3G05150	-3.44	sugar transporter ERD6-like 8
AT4G09030	-3.43	arabinogalactan protein 10
AT5G65390	-3.42	arabinogalactan protein 7
AT5G43270	-3.4	squamosa promoter-binding-like protein 2
AT4G13400	-3.35	dioxygenase domain-containing protein
AT3G02550	-3.32	LOB domain-containing protein 41
AT5G60460	-3.31	protein transport protein SEC61 subunit beta
AT5G26622	-3.28	Beta-galactosidase related protein
AT2G44080	-3.24	ARGOS-like protein
AT5G03150	-3.24	zinc finger protein JACKDAW
AT3G18200	-3.23	EamA domain-containing protein
AT5G40780	-3.18	Lysine histidine transporter 1
AT5G15230	-3.17	gibberellin-regulated protein 4
AT4G09890	-3.17	uncharacterized protein
AT4G40010	-3.15	serine/threonine-protein kinase SRK2F
AT3G46280	-3.14	protein kinase-like protein
AT1G29465	-3.12	uncharacterized protein
AT5G04960	-3.11	Putative pectinesterase/pectinesterase inhibitor 46
AT4G08040	-3.1	1-aminocyclopropane-1-carboxylate synthase 11
AT1G50740	-3.1	Transmembrane proteins 14C
AT2G39200	-3.06	MLO-like protein 12
AT1G73330	-3.05	drought-repressed 4 protein
AT3G12710	-3.02	DNA-3-methyladenine glycosylase I
AT1G32920	-3	uncharacterized protein
AT1G18570	-2.99	myb domain protein 51
AT1G11210	-2.98	uncharacterized protein
AT2G19620	-2.94	N-MYC downregulated-like 3 protein
AT1G60060	-2.93	serine/threonine-protein kinase WNK (With No lysine)-related protein
AT1G29090	-2.92	cysteine proteinase-like protein
AT5G03860	-2.92	malate synthase
AT5G22310	-2.9	uncharacterized protein
AT5G64410	-2.86	oligopeptide transporter 4
AT2G15292	-2.86	Unknown gene
AT1G17620	-2.83	Late embryogenesis abundant (LEA) hydroxyproline-rich glycoprotein family
AT1G73830	-2.83	transcription factor BEE 3
AT5G24210	-2.81	lipase class 3 family protein
AT3G19680	-2.81	uncharacterized protein
AT2G46330	-2.78	arabinogalactan protein 16
AT3G11550	-2.78	uncharacterized protein
AT1G67910	-2.76	uncharacterized protein
AT1G19350	-2.74	protein brassinazole-resistant 2
AT1G19180	-2.74	protein TIFY 10A
AT5G67520	-2.73	adenylylsulfate kinase
AT5G37660	-2.73	cysteine-rich repeat secretory protein 60
AT2G34930	-2.71	disease resistance-like protein/LRR domain-containing protein
AT3G15540	-2.7	auxin-responsive protein IAA19
AT2G42870	-2.7	phy rapidly regulated 1
AT2G41100	-2.68	calmodulin-like protein 12
AT4G14560	-2.67	auxin-responsive protein IAA1
AT4G01950	-2.66	glycerol-3-phosphate acyltransferase
AT4G29140	-2.63	delta-9 acyl-lipid desaturase 1
AT1G76930	-2.62	extensin 4
AT1G78460	-2.62	SOUL heme-binding protein
AT5G25930	-2.61	Protein kinase family protein with leucine-rich repeat domain
AT4G19810	-2.6	Glycosyl hydrolase family protein with chitinase insertion domain
AT5G52830	-2.6	WRKY DNA-binding protein 27
AT1G63860	-2.6	TIR-NBS-LRR class disease resistance protein
AT5G64310	-2.59	arabinogalactan protein 1
AT2G23810	-2.59	tetraspanin8
AT1G19610	-2.58	defensin-like protein 19
AT5G06930	-2.57	uncharacterized protein
AT5G05380	-2.56	PRA1 family protein B3
AT5G25350	-2.55	EIN3-binding F-box protein 2
AT4G38400	-2.55	expansin-like A2
AT4G17260	-2.55	L-lactate dehydrogenase
AT1G57990	-2.55	purine permease 18
AT1G65310	-2.55	xyloglucan:xyloglucosyl transferase
AT3G46700	-2.54	glucuronosyl transferase-like protein
AT2G27260	-2.54	late embryogenesis abundant hydroxyproline-rich glycoprotein
AT5G06860	-2.52	Polygalacturonase inhibitor 1
AT1G17020	-2.52	protein SRG1
AT1G21310	-2.51	extensin 3
AT2G17880	-2.5	DNAJ heat shock N-terminal domain-containing protein
AT5G62920	-2.5	two-component response regulator ARR6
AT2G25735	-2.5	uncharacterized protein
AT5G57910	-2.49	uncharacterized protein
AT1G50040	-2.49	uncharacterized protein
AT1G30750	-2.49	uncharacterized protein
AT3G45730	-2.48	uncharacterized protein
AT4G25810	-2.48	xyloglucan:xyloglucosyl transferase
AT2G41010	-2.47	calmodulin binding protein 25
AT1G30040	-2.47	gibberellin 2-beta-dioxygenase 2
AT1G64640	-2.46	early nodulin-like protein 8
AT5G13890	-2.45	uncharacterized protein
AT4G31800	-2.45	WRKY transcription factor 18
AT2G26070	-2.45	uncharacterized protein
AT1G19540	-2.44	NmrA-like negative transcriptional regulator-like protein
AT4G36500	-2.44	uncharacterized protein
AT3G45970	-2.43	expansin-like A1
AT1G03870	-2.43	fasciclin-like arabinogalactan protein 9
AT4G35840	-2.43	NEP1-interacting protein 1
AT5G04190	-2.43	protein PHYTOCHROME KINASE SUBSTRATE 4
AT1G78890	-2.43	uncharacterized protein
AT3G05890	-2.42	Hydrophobic protein RCI2B
AT4G12720	-2.42	nudix hydrolase 7
AT3G11550	-2.42	uncharacterized protein
AT4G08950	-2.41	Phosphate-responsive 1 family protein
AT5G13890	-2.4	uncharacterized protein
AT3G27220	-2.39	Kelch repeat-containing protein
AT1G74340	-2.38	dolichyl-phosphate mannosyltransferase polypeptide 2
AT3G04290	-2.37	GDSL esterase/lipase LTL1
AT2G26710	-2.37	PHYB activation tagged suppressor 1 protein
AT1G48320	-2.37	thioesterase-like protein
AT4G17500	-2.36	ethylene-responsive transcription factor 1A
AT3G63380	-2.36	Ca2+-transporting ATPase
AT4G23190	-2.35	cysteine-rich receptor-like protein kinase 11
AT1G25220	-2.35	anthranilate synthase beta subunit 1
AT2G38470	-2.34	putative WRKY transcription factor 33
AT5G25940	-2.34	early nodulin-related protein
AT4G32460	-2.33	uncharacterized protein
AT2G43290	-2.32	calmodulin-like protein 5
AT1G25230	-2.32	purple acid phosphatase 4
AT5G08150	-2.32	suppressor of phytochrome b 5
AT2G38870	-2.32	serine protease inhibitor
AT1G14870	-2.31	cadmium resistance protein 2
AT4G33050	-2.31	calmodulin-binding protein
AT2G43150	-2.3	Proline-rich extensin-like family protein
AT3G13435	-2.3	uncharacterized protein
AT5G15830	-2.3	basic leucine-zipper 3
AT3G26760	-2.3	Rossmann-fold NAD(P)-binding domain-containing protein
AT2G47930	-2.29	arabinogalactan protein 26
AT1G52190	-2.29	putative peptide transporter
AT1G65845	-2.29	uncharacterized protein
AT4G02800	-2.29	uncharacterized protein
AT5G44260	-2.28	zinc finger CCCH domain-containing protein 61
AT5G05730	-2.27	anthranilate synthase component I-1
AT2G44500	-2.27	axi 1 protein-like protein
AT4G22300	-2.27	carboxylesterase
AT4G27280	-2.27	EF-hand
AT1G48930	-2.27	endoglucanase 5
AT4G18760	-2.27	receptor like protein 51
AT1G71970	-2.27	uncharacterized protein
AT2G05510	-2.27	glycine-rich protein
AT4G34250	-2.26	3-ketoacyl-CoA synthase 16
AT2G14890	-2.25	arabinogalactan protein 9
AT4G37450	-2.25	Lysine-rich arabinogalactan protein 18
AT4G16330	-2.25	oxidoreductase
AT2G42840	-2.25	protodermal factor 1
AT4G01720	-2.25	putative WRKY transcription factor 47
AT5G13190	-2.25	uncharacterized protein
AT1G11545	-2.24	xyloglucan:xyloglucosyl transferase
AT4G14130	-2.24	xyloglucan:xyloglucosyl transferase
AT2G34380	-2.24	Putative adipose-regulatory protein (Seipin)
AT5G43190	-2.23	F-box/kelch-repeat protein
AT2G21140	-2.23	proline-rich protein 2
AT1G09530	-2.23	transcription factor PIF3
AT4G21570	-2.21	uncharacterized protein
AT4G26220	-2.21	putative caffeoyl-CoA O-methyltransferase
AT4G17490	-2.2	ethylene-responsive transcription factor 6
AT4G33960	-2.2	uncharacterized protein
AT1G23080	-2.19	auxin efflux carrier component 7
AT4G18340	-2.19	glycosyl hydrolase family 17 protein
AT5G65200	-2.19	U-box domain-containing protein 38
AT1G12080	-2.19	Vacuolar calcium-binding protein-like protein
AT2G01180	-2.18	Lipid phosphate phosphatase 1
AT1G69690	-2.18	transcription factor TCP15
AT3G62800	-2.18	double-stranded-RNA-binding protein 4
AT2G19970	-2.17	putative pathogenesis-related protein
AT1G78260	-2.17	RNA recognition motif-containing protein
AT3G62570	-2.17	tetratricopeptide repeat-containing protein
AT1G51430	-2.17	uncharacterized protein
AT1G06850	-2.16	basic leucine-zipper 52
AT5G24280	-2.16	gamma-irradiation and mitomycin c induced 1
AT3G20820	-2.16	leucine-rich repeat-containing protein
AT5G20650	-2.16	copper transporter 5
AT5G43470	-2.16	disease resistance protein RPP8
AT1G27770	-2.15	autoinhibited Ca2+-ATPase 1
AT3G25600	-2.15	putative calcium-binding protein CML16
AT3G50340	-2.15	uncharacterized protein
AT4G07841	-2.15	zinc ion binding protein
AT5G62280	-2.14	uncharacterized protein
AT5G27610	-2.14	protein ALWAYS EARLY 1
AT3G57930	-2.14	uncharacterized protein
AT5G01950	-2.13	leucine-rich repeat protein kinase-like protein
AT2G47760	-2.12	alpha-1
AT4G29240	-2.12	leucine-rich repeat-containing protein
AT3G49220	-2.12	pectinesterase
AT3G16660	-2.12	Pollen Ole e 1 allergen and extensin family protein
AT4G35220	-2.12	Cyclase family protein
AT1G14440	-2.12	homeobox protein 31
AT5G06320	-2.11	NDR1/HIN1-Like protein 3
AT4G01410	-2.11	late embryogenesis abundant hydroxyproline-rich glycoprotein
AT2G42840	-2.11	protein phosphatase 2A subunit A2
AT5G51730	-2.11	RNA-binding (RRM/RBD/RNP motifs) family protein
AT1G26570	-2.11	UDP-glucose dehydrogenase 1
AT3G22800	-2.11	leucine-rich repeat extensin-like protein 6
AT2G17230	-2.1	protein exordium like 5
AT5G02020	-2.1	uncharacterized protein
AT1G04240	-2.09	auxin-responsive protein IAA3
AT5G13270	-2.09	pentatricopeptide repeat-containing protein
AT1G80820	-2.09	cinnamoyl-CoA reductase
AT3G57450	-2.08	uncharacterized protein
AT3G55850	-2.08	amidohydrolase family protein
AT4G16765	-2.08	oxidoreductase
AT5G64260	-2.08	protein EXORDIUM like 2
AT5G03360	-2.07	DC1 domain-containing protein
AT1G33590	-2.07	leucine-rich repeat-containing protein
AT2G06850	-2.07	xyloglucan endotransglucosylase/hydrolase protein 4
AT4G37800	-2.07	xyloglucan:xyloglucosyl transferase
AT3G21720	-2.06	isocitrate lyase
AT4G36410	-2.06	putative ubiquitin-conjugating enzyme E2 17
AT2G23170	-2.06	indole-3-acetic acid-amido synthetase GH3,3
AT1G07570	-2.06	protein kinase APK1A
AT1G09560	-2.06	germin-like protein subfamily 2 member 1
AT1G03850	-2.06	monothiol glutaredoxin-S13
AT2G37130	-2.05	peroxidase
AT5G45110	-2.05	NPR1-like protein 3
AT5G49700	-2.04	Predicted AT-hook DNA-binding family protein
AT2G45050	-2.04	GATA transcription factor 2
AT3G48100	-2.04	two-component response regulator ARR5
AT1G15430	-2.04	uncharacterized protein
AT4G12520	-2.04	bifunctional inhibitor/lipid-transfer protein/seed storage 2S albumin-like protein
AT3G05880	-2.04	Hydrophobic protein RCI2A
AT3G05320	-2.04	O-fucosyltransferase family protein
AT3G60530	-2.03	GATA transcription factor 4
AT5G04720	-2.03	ADR1-like 2 protein
AT5G64620	-2.03	cell wall / vacuolar inhibitor of fructosidase 2
AT1G69840	-2.03	Hypersensitive-induced response protein 2
AT2G45180	-2.02	protease inhibitor/seed storage/lipid transfer protein (LTP) family protein
AT5G62200	-2.02	Embryo-specific protein 3
AT1G27670	-2.02	uncharacterized protein
AT1G02660	-2.02	alpha/beta-hydrolase domain-containing protein
AT3G02640	-2.02	uncharacterized protein
AT2G22680	-2.01	C3HC4-type RING finger domain-containing protein
AT2G14900	-2.01	gibberellin-regulated protein
AT2G24150	-2.01	heptahelical protein 3
AT1G72200	-2.01	RING-H2 finger protein ATL11
AT1G22330	-2.01	RNA recognition motif-containing protein
AT1G66160	-2.01	U-box domain-containing protein 20
AT3G06070	-2.01	uncharacterized protein
AT2G43570	-2.01	chitinase class 4-like protein
AT1G80080	-2.01	protein TOO MANY MOUTHS
AT1G15670	-2.01	putative F-box/kelch-repeat protein
AT5G57887	-2.01	uncharacterized protein
AT5G44680	-2	DNA-3-methyladenine glycosylase I
AT5G09440	-2	protein exordium like 4
AT4G19030	-2	aquaporin NIP1-1
AT1G49050	-2	aspartyl protease
AT1G22500	-2	E3 ubiquitin-protein ligase ATL15
AT3G28200	-2	peroxidase 31
AT5G13330	-2	ethylene-responsive transcription factor ERF113
AT3G06750	-2	hydroxyproline-rich glycoprotein family protein
AT5G02290	-2	putative serine/threonine-protein kinase NAK
AT3G07800	-2	Thymidine kinase
AT1G71900	-2	uncharacterized protein

## Sheet: Table S4
Table S5: GO enrichment of down-regulated (cluster 1) and up-regulated genes of Mlp124478-GFP versus Col-0-GFP transgenic lines
GOID	GOTerm	Ontology Source	Term PValue	Term PValue Corrected with Benjamini-Hochberg	Group PValue	Group PValue Corrected with Benjamini-Hochberg	GOGroups	Nr. Genes	Genes Down-regulated	Genes Cluster #2	%Genes Cluster #1	%Genes Cluster #2
GO:0009615	response to virus	GO_BiologicalProcess-Custom_05.11.2015_10h28	0.011	0.022	0.011	0.013	Group0	4	[CHI, NHL3, RPP8, YLS9]	[]	100	0
GO:0009617	response to bacterium	GO_BiologicalProcess-Custom_05.11.2015_10h28	0.00042	0.0022	0.00042	0.0029	Group1	14	[AZI1, BAS1, BES1, CRK11, JAZ1, MYB51, NHL3, NPR3, WRKY18, WRKY27, WRKY33]	[CRK21, ESM1, LOX2]	78.5714	21.4286
GO:0014070	response to organic cyclic compound	GO_BiologicalProcess-Custom_05.11.2015_10h28	0.006	0.021	0.006	0.014	Group2	11	[ARL, BAS1, BES1, CHI, EXO, LTL1, MYB51, PAR1, RPP8, WRKY18]	[MYB4]	90.9091	9.09091
GO:0009741	response to brassinosteroid	GO_BiologicalProcess-Custom_05.11.2015_10h28	0.0034	0.014	0.006	0.014	Group2	5	[ARL, BAS1, BES1, EXO, PAR1]	[]	100	0
GO:0042435	indole-containing compound biosynthetic process	GO_BiologicalProcess-Custom_05.11.2015_10h28	0.0073	0.019	0.0073	0.012	Group3	4	[ASA1, ASB1, MYB51, WRKY33]	[]	100	0
GO:0044262	cellular carbohydrate metabolic process	GO_BiologicalProcess-Custom_05.11.2015_10h28	0.007	0.021	0.00071	0.0025	Group4	11	[ICL, MLS, XTH15, XTH17, XTH18, XTH33, XTH4, XTH7, XTH8, XTR6]	[MIPS1]	90.9091	9.09091
GO:0071555	cell wall organization	GO_BiologicalProcess-Custom_05.11.2015_10h28	0.00033	0.0023	0.00071	0.0025	Group4	15	[EXT3, EXT4, MYB51, PRP2, XTH15, XTH17, XTH18, XTH33, XTH4, XTH7, XTH8, XTR6]	[AT1G60590, EXPA10, EXPB3]	80	20
GO:0044036	cell wall macromolecule metabolic process	GO_BiologicalProcess-Custom_05.11.2015_10h28	4.4e-05	0.00046	0.00071	0.0025	Group4	9	[CHI, XTH15, XTH17, XTH18, XTH33, XTH4, XTH7, XTH8, XTR6]	[]	100	0
GO:0009664	plant-type cell wall organization	GO_BiologicalProcess-Custom_05.11.2015_10h28	0.021	0.034	0.00071	0.0025	Group4	5	[EXT3, EXT4, PRP2, XTH33]	[EXPA10]	80	20
GO:0010411	xyloglucan metabolic process	GO_BiologicalProcess-Custom_05.11.2015_10h28	1.6e-06	3.5e-05	0.00071	0.0025	Group4	8	[XTH15, XTH17, XTH18, XTH33, XTH4, XTH7, XTH8, XTR6]	[]	100	0
GO:0009639	response to red or far red light	GO_BiologicalProcess-Custom_05.11.2015_10h28	0.01	0.022	0.01	0.014	Group5	8	[BEE1, FAR1, GA2OX2, PAR1, PIF3, PKS4, RR5]	[]	93.5044	0
GO:0010017	red or far-red light signaling pathway	GO_BiologicalProcess-Custom_05.11.2015_10h28	0.032	0.045	0.01	0.014	Group5	4	[FAR1, PIF3, PKS4]	[]	94.6395	0
GO:0009723	response to ethylene	GO_BiologicalProcess-Custom_05.11.2015_10h28	0.016	0.029	0.017	0.017	Group6	8	[ARGOS, EBF2, ERF6, ETR2, MYB51, PRP3, RTE1]	[SNZ]	87.5	12.5
GO:0009968	negative regulation of signal transduction	GO_BiologicalProcess-Custom_05.11.2015_10h28	0.029	0.044	0.017	0.017	Group6	4	[EBF2, ETR2, RTE1]	[KEG]	75	25
GO:0010105	negative regulation of ethylene-activated signaling pathway	GO_BiologicalProcess-Custom_05.11.2015_10h28	0.0079	0.018	0.017	0.017	Group6	3	[EBF2, ETR2, RTE1]	[]	100	0

## Sheet: Table S5
Up-regulated genes represents abundant TFBSs
Gene ID	Fold Change	Q-Value	Description
At1g24580	9.53	0.015	RING/U-box domain-containing protein
At2g15020	8.54	0.0016	uncharacterized protein
At2g37770	7.06	0.0016	NAD(P)-linked oxidoreductase-like protein
At3g58990	3.85	0.0162	isopropylmalate isomerase 1
At2g34450	3.78	0.0299	high mobility group (HMG1/2) domain-containing protein
At1g04770	3.07	0.0016	male sterility MS5 family protein
At1g18773	3.02	0.0478	uncharacterized protein
At5g41410	2.87	0.0052	homeobox protein BEL1-like protein
At3g54600	2.78	0.0029	class I glutamine amidotransferase domain-containing protein
At5g42760	2.73	0.0052	Leucine carboxyl methyltransferase
At5g49480	2.68	0.0016	Ca2+-binding protein 1
At1g62050	2.61	0.0016	ankyrin repeat-containing protein
At3g51660	2.48	0.0202	macrophage migration inhibitory factor family protein
At3g04140	2.47	0.0041	ankyrin repeat-containing protein
At3g21670	2.44	0.0016	major facilitator protein
At2g39800	2.4	0.0016	Gamma-glutamyl phosphate reductase
At4g08870	2.34	0.0016	putative arginase
At1g33170	2.3	0.0097	putative methyltransferase PMT18
At5g17300	2.27	0.0097	myb family transcription factor
At5g24470	2.27	0.0018	two-component response regulator-like APRR5
At3g48310	2.24	0.0018	cytochrome P450 71A22
At2g47750	2.24	0.0082	putative indole-3-acetic acid-amido synthetase GH3,9
At1g13650	2.23	0.0016	uncharacterized protein
At3g14440	2.19	0.0341	9-cis-epoxycarotenoid dioxygenase NCED3
At2g41870	2.17	0.0052	glutathione peroxidase 7
At5g17550	2.16	0.0131	peroxin 19-2
At5g53280	2.16	0.0223	plastid division protein 1
At5g58770	2.13	0.0088	dehydrodolichyl diphosphate synthase 2
At5g62130	2.13	0.0016	Per1-like family protein
At4g03400	2.12	0.0016	auxin-responsive GH3 family protein
At2g40480	2.11	0.0509	uncharacterized protein
At1g26770	2.09	0.026	expansin A10
At1g52400	2.09	0.0097	beta glucosidase 18
At3g63160	2.08	0.0016	OEP6, OUTER ENVELOPE PROTEIN 6
At2g39250	2.08	0.0052	AP2-like ethylene-responsive transcription factor SNZ
At2g32990	2.07	0.0431	endoglucanase 11
At1g52590	2.06	0.0029	Putative thiol-disulfide oxidoreductase DCC
At1g22590	2.05	0.0062	protein AGAMOUS-like 87
At1g75030	2.05	0.0243	ATLP-3, THAUMATIN-LIKE PROTEIN 3, TLP-3
At1g18360	2.04	0.0016	alpha/beta-hydrolase domain-containing protein
At4g10120	2.04	0.0018	sucrose-phosphate synthase
At3g22104	2.03	0.009	Phototropic-responsive NPH3 family protein
At4g39800	2.02	0.0016	inositol-3-phosphate synthase isozyme 1

## Sheet: Table S6
Down-regulated genes represents abundant TFBSs
Gene ID	Fold Change	Q-Value	Description
At1g71900	2	0.0398	uncharacterized protein
At5g57887	2.01	0.0069	uncharacterized protein
At1g27670	2.02	0.0358	uncharacterized protein
At5g64620	2.03	0.0016	cell wall / vacuolar inhibitor of fructosidase 2
At2g37130	2.05	0.0016	peroxidase
At4g37800	2.07	0.0018	xyloglucan:xyloglucosyl transferase
At4g01410	2.11	0.0041	late embryogenesis abundant hydroxyproline-rich glycoprotein
At3g25600	2.15	0.0018	putative calcium-binding protein CML16
At5g20650	2.16	0.0016	copper transporter 5
At5g65200	2.19	0.0314	U-box domain-containing protein 38
At5g13190	2.25	0.0018	uncharacterized protein
At2g43150	2.3	0.0018	Proline-rich extensin-like family protein
At1g78890	2.43	0.0018	uncharacterized protein
At1g64640	2.46	0.0018	early nodulin-like protein 8
At5g57910	2.49	0.0314	uncharacterized protein
At1g78460	2.62	0.0018	SOUL heme-binding protein
At1g67910	2.76	0.0018	uncharacterized protein
At1g29090	2.92	0.0079	cysteine proteinase-like protein
At3g12710	3.02	0.0018	DNA-3-methyladenine glycosylase I
At2g39200	3.06	0.0018	MILDEW RESISTANCE LOCUS O 12, MLO12
At1g50740	3.1	0.0018	Transmembrane proteins 14C
At1g29465	3.12	0.0079	uncharacterized protein
At4g40010	3.15	0.0486	serine/threonine-protein kinase SRK2F
At4g09890	3.17	0.0018	uncharacterized protein
At3g02550	3.32	0.0018	LOB domain-containing protein 41
At2g27080	3.75	0.0018	late embryogenesis abundant hydroxyproline-rich glycoprotein
At2g20835	4.29	0.0357	uncharacterized protein
At5g39610	4.5	0.0057	NAC domain containing protein 6
At4g16515	5.31	0.0016	CLE-LIKE 6,
At2g35980	5.95	0.0156	ARABIDOPSIS NDR1/HIN1-LIKE 10, ATNHL10
